# Supplementary material for: The Cotton BEL1-Like Transcription Factor GhBLH7-D06 Negatively Regulates the Defense Response against Verticillium dahliae
Source: Int J Mol Sci. 2020 Sep 27;21(19):7126. doi: 10.3390/ijms21197126 (PMC7582620; doi:10.3390/ijms21197126)
Supplement: Supplementary file 1 [file ijms-21-07126-s001.zip]

Archive with 2 entries (2 files):
- GhBLH7-Table S2.xlsx
- GhBLH7-Table S1.xlsx
